# Supplementary material for: The Edwardsiella piscicida thioredoxin-like protein inhibits ASK1-MAPKs signaling cascades to promote pathogenesis during infection
Source: PLoS Pathog. 2019 Jul 17;15(7):e1007917. doi: 10.1371/journal.ppat.1007917 (PMC6636751; doi:10.1371/journal.ppat.1007917)
Supplement: S2 Table — (XLSX) [file ppat.1007917.s009.xlsx]

## Sheet: Sheet1
Data collection
Space group	P6122
Cell dimensions
a, b, c (Å)	34.26, 34.26, 264.65
a, b, g (°)	90, 90, 120
Resolution (Å)	1.97
Rsym (Å)	0.076 (0.200)a
I/s(I)	62.6 (19.8)
Completeness (%)	99.9 (99.7)
Redundancy	30.4 (29.3)
Refinement
Resolution (Å)	22.06-1.98
No. reflections	7263
Rwork/Rfree (%)b	17.7/21.5
No. atoms
Trxlp	818
Solvent	106
B-factors (Å2)
TRF2	24.33
Solvent	33.61
R.m.s. deviations
Bond lengths (Å)	0.009
Bond angles (°)	0.923
Ramachandran Plot
Preferred regions (%)	98.02
Allowed regions (%)	1.98
Outliers regions (%)	0
