# Supplementary material for: The Edwardsiella piscicida thioredoxin-like protein inhibits ASK1-MAPKs signaling cascades to promote pathogenesis during infection
Source: PLoS Pathog. 2019 Jul 17;15(7):e1007917. doi: 10.1371/journal.ppat.1007917 (PMC6636751; doi:10.1371/journal.ppat.1007917)
Supplement: S3 Table — Results are representative of three separate experiments. *p < 0.05, **p < 0.01, *** p < 0.001 by unpaired two-tailed Student’s t test; ns = not significant. (XLSX) [file ppat.1007917.s010.xlsx]

## Sheet: Sheet1
Comparison
6 hpi	EIB202	Δtrxlp	p=0.0056	***
	EIB202	Δtrxlp:trxlp	p=0.1142	ns
12 hpi	EIB202	Δtrxlp	p=1.9009	***
	EIB202	Δtrxlp:trxlp	p=0.2109	ns
24 hpi	EIB202	Δtrxlp	p=0.0005	***
	EIB202	Δtrxlp:trxlp	p=0.2284	ns
36 hpi	EIB202	Δtrxlp	p=0.0001	***
	EIB202	Δtrxlp:trxlp	p=0.3723	ns
48 hpi	EIB202	Δtrxlp	p=0.0009	***
	EIB202	Δtrxlp:trxlp	p=0.2217	ns
6 hpi	control-MO Δtrxlp	ask1-MO Δtrxlp	p=0.5731	ns
	control-MO EIB202	ask1-MO EIB202	p=0.7422	ns
12 hpi	control-MO Δtrxlp	ask1-MO Δtrxlp	p=0.0261	*
	control-MO EIB202	ask1-MO EIB202	p=0.0071	**
24 hpi	control-MO Δtrxlp	ask1-MO Δtrxlp	p=0.00011	***
	control-MO EIB202	ask1-MO EIB202	p=0.00071	**
36 hpi	control-MO Δtrxlp	ask1-MO Δtrxlp	p=0.0052	**
