# Supplementary material for: The Edwardsiella piscicida thioredoxin-like protein inhibits ASK1-MAPKs signaling cascades to promote pathogenesis during infection
Source: PLoS Pathog. 2019 Jul 17;15(7):e1007917. doi: 10.1371/journal.ppat.1007917 (PMC6636751; doi:10.1371/journal.ppat.1007917)
Supplement: S4 Table — (XLSX) [file ppat.1007917.s011.xlsx]

## Sheet: Sheet1
Strains and plasmids	Description	Reference
Edwardsiella piscicida
EIB202	Isolate from the aquiculture farm of South China, Colr, Cmr	CCTCC# M208068
ΔT3SS EIB202	EIB202, deletion of eseB-eseD	Fang et al., 2016
ΔT6SS EIB202	EIB202, delection of evpA-evpB	Fang et al., 2016
Δtrxlp	EIB202, in-frame deletion of ETAE_2186	This study
Δtrxlp:ptrxlp	Δtrxlp, complemented with pUTt-pBAD-ETAE_2186	This study
Escherichia coli
DH5α	α-Complementation	Invitrogen
cc118 λpir	λpir lysogen Δ(ara-leu) araD Δ(lacX74) phoA20 thi-1 rpoB argE (am)recA1	This study
SM10 λpir	thi thr leu tonA lacy supE recA::RP4-2-Tc::Mu λpir Kanr	This study
Plasmids
pMD19-T	PCR cloning vector, Ampr	TaKaRa
pDM4	Suicide plasmid, pir dependent, R6K, SacBR, Cmr	TaKaRa
pDMK	pDM4 derivative with Km resistance, Kmr	TaKaRa
pUTt	Promoter screening vector, pUC18 derivative with lac promoter and MCS deleted, and rrnBT1T2 terminator and MCS from pBV220 inserted	Xiao et al. 2011
pUTt-p0456-trxlp	pUTt-pBAD containing fragment of promoter of ETAE_0456 and Trxlp-HA fusion, Ampr	This study
pUTt-pBAD-trx1	pUTt-pBAD containing fragment of L-ara promoter and ETAE_0099-HA fusion, Ampr	This study
pUTt-pBAD-trx2	pUTt-pBAD containing fragment of L-ara promoter and ETAE_0559-HA fusion, Ampr	This study
pUTt-pBAD-trxlp	pUTt-pBAD containing fragment of L-ara promoter and Trxlp-HA fusion, Ampr	This study
pCDH-HA	pCDH-CMV-MCS derivative with HA tag, Ampr	This study
pCDH-htrx1-HA	pCDH-CMV-MCS derivative with htrx1-HA fusion, Ampr	This study
pCDH-Trxlp-HA	pCDH-CMV-MCS derivative with Trxlp-HA fusion, Ampr	This study
pCDH-Trxlp-eGFP	pCDH-CMV-MCS derivative with Trxlp-eGFP fusion, Ampr	This study
pCDH-ASK1-TBD-HA	pCDH-CMV-MCS derivative with ASK1-TBD-HA fusion, Ampr	This study
pET28a-Trx1-6His	pET28a with lac operator derivative with Trx1-6His fusion, Kmr	This study
pET28a-Trx2-6His	pET28a with lac operator derivative with Trx2-6His fusion, Kmr	This study
pET28a-Trxlp-6His	pET28a with lac operator derivative with Trxlp-6His fusion, Kmr	This study
pET28a-Trxlp-MBP	pET28a with lac operator derivative with Trxlp-MBP fusion, Kmr	This study
pET28a-ASK1-TBD-6His	pET28a derivative with ASK1-TBD-6His fusion, Kmr	This study
