# Supplementary material for: The Edwardsiella piscicida thioredoxin-like protein inhibits ASK1-MAPKs signaling cascades to promote pathogenesis during infection
Source: PLoS Pathog. 2019 Jul 17;15(7):e1007917. doi: 10.1371/journal.ppat.1007917 (PMC6636751; doi:10.1371/journal.ppat.1007917)
Supplement: S5 Table — (XLSX) [file ppat.1007917.s012.xlsx]

## Sheet: Sheet1
Primers	Sequence (5’ ® 3’)
16s-F	ACTGAGACACGGTCCAGACTCCTAC
16s-R	TTAACGTTCACACCTTCCTCCCTAC
ETAE_0099F	ATTTCTGGGCTGAATGGTG
ETAE_0099R	TGGCATCCAGGAACTCTTT
ETAE_0278F	CCAGCGGCTTGAGGAT
ETAE_0278R	TCTACGCCACCTACATTCTG
ETAE_0559F	CTGCGAATGCGGAAGCG
ETAE_0559R	GCCATGCCCTGTTTGACG
ETAE_0889F	TCGGCAGTAGGCGGATGGA
ETAE_0889R	AGGGCTCGGCTGGAACAAC
ETAE_0956F	ATACCGCCCTTATCCACC
ETAE_0956R	TTCAACTTCAAAGCGTTCACT
ETAE_1094F	CGTCGCTGTGGTTGCTG
ETAE_1094R	CCCTGCTGTCCGATGAAG
ETAE_1484F	CACCGAGCCGCCGTTTA
ETAE_1484R	GTGCGAATCATCATCCAGACA
ETAE_1859F	CTAACGCCGTGGTGCTGTG
ETAE_1859R	GCTGTAAATCACCCGATTCTCAC
ETAE_2186F	AACCCTGAGCACTTTACTGTTTATTC
ETAE_2186R	TTAGCGGGTCAGAAAGTCAGAGAG
ETAE_2202F	ATACCCAGAGCGGTGCCT
ETAE_2202R	GGTGATCGCCTGACGATAGA
ETAE_3367F	CACCTGTTTGTCCGTAAGC
ETAE_3367R	AGGCGGTCGGTATTCG
pBAD-trx1-F	GAATGGTGCGGTCCGTGCAAGATGA
pBAD-trx1-R	GCAGCAGCGTCGGAATACCACGAATA
pBAD-trx2-F	ACTGTCTGTCCCGCCTGTCATACCACCAA
pBAD-trx2-R	CAGAAGTCGATCAGTACCGGCAGGTCATCCT
pBAD-trxlp-F	AACCCTGAGCACTTTACTGTTTATTC
pBAD-trxlp-R	TTAGCGGGTCAGAAAGTCAGAGAG
deletion-trx1-P1	GGTTACCCGGATCTATCTAGAGCGGCTGATTGG
deletion-trx1-P2	CGCCGTCACAAATGGCGGGCAACCGTTCTACTCCACAGG
deletion-trx1-P3	CCTGTGGAGTAGAACGGTTGCCCGCCATTTGTGACGGCG
deletion-trx1-P4	GCTTATCGATACCGTCGACCGAACTGTATAGTGAATGGTATG
deletion-trx2-P1	CAGGTTACCCGGATCTATCTAGATCCCAATATCAACGGCCC
deletion-trx2-P2	GATCGTAATGACCGTGGCGACCGCAGCATCGTCGAGCAGCTGC
deletion-trx2-P3	GCAGCTGCTCGACGATGCTGCGGTCGCCACGGTCATTACGATC
deletion-trx2-P4	GCTTATCGATACCGTCGACGATTATCCTCAGACATAAAAC
deletion-trxlp-P1	GGAAGATCTTGACTCAACTTGCCAATACCAT
deletion-trxlp-P2	GGGTCAGAAATTTCATGATGCTTTCTCCGC
deletion-trxlp-P3	CATCATGAAATTTCTGACCCGCTAAGGACG
deletion-trxlp-P4	ACATGCATGCGGCTAAACACCAGCATGACGAC
pCDH-htrx1-HA-F	ACCTCCATAGAAGATTCTAGAATGGTGAAGCAGATCGAGAGCAAGA
pCDH-htrx1-HA-R	GATCCGATTTAAATTCGAATTCTTAGGCATAGTCTGGGACGTCATATGGATAGCTAGCGACTAATTCATTAATGGTGG
pCDH-trxlp-HA-F	ACCTCCATAGAAGATTCTAGACCACCATGGGGAAAACCCTGAGCACTTTACTGT
pCDH-trxlp-HA-R	GATCCGATTTAAATTCGAATTCTTAGGCATAGTCTGGGACGTCATATGGATAGCGGGTCAGAAAGTCAG
pCDH-trxlp-eGFP-F1	GACCTCCATAGAAGATTCTAGAATGAAAACCCTGAGCACTTTACTGTTTATTCCCG
pCDH-trxlp-eGFP-R1	CTCGCCCTTGCTCACGCTAGCGCGGGTCAGAAAGTCAGAGAG
pCDH-trxlp-eGFP-F2	GACTTTCTGACCCGCGCTAGCGTGAGCAAGGGCGAGGAGCTG
pCDH-trxlp-eGFP-R2	GATCCGATTTAAATTCGAATTCTTACTTGTACAGCTCGTCCATGCCGAG
pCDH-ASK1TBD-HA-F	GCTGTTTTGACCTCCATAGAAGATATGAGCCGACGGACCACG
pCDH-ASK1TBD-HA-R	GCGGATCCGATTTAAATTCTTAGGCATAGTCTGGGACGTCATATGGATATCGCTGCCGAATTC
pCDH-ASK1-N-HA-F	GCTGTTTTGACCTCCATAGAAGATTCTAGAATGAGCACGGAGGCGGACGAGGG
pCDH-ASK1-N-HA-R	GATCCGATTTAAATTCGAATTCTTAGGCATAGTCTGGGACGTCATATGGATACATATCTTTGTAGATTCGACC
pCDH-ASK1-N-Flag-R	GATCCGATTTAAATTCGAATTCTTACTTGTCGTCATCGTCTTTGTAGTCCATATCTTTGTAGATTCGACC
pET28a-Trx1-6His-F	AACTTTAAGAAGGAGATATACCATGGGCATGAGCGATAAAATTGTTCAC
pET28a-Trx1-6His-R	CAGTGGTGGTGGTGGTGGTGCTCGAGCAGGTTGGCATCCAGGAACTC
pET28a-Trx2-6His-F	AACTTTAAGAAGGAGATATACCATGGGCATGAACACTGTCTGTCCCG
pET28a-Trx2-6His-R	CAGTGGTGGTGGTGGTGGTGCTCGAGGGCCTGCTTGGCCAACTGCTC
pET28a-Trxlp-6His-F	AACTTTAAGAAGGAGATATACCATGGGCATGAAAACCCTGAGC
pET28a-Trxlp-6His-R	GGTGGTGGTGGTGCTCGAGGGCATAGTCTGGGACGTCATATGGATAGCGGGTCAGAAAG
pET28a-Trxlp-MBP-F	ATTTATATTTTCAGTCGACCATGGGGAAAACCCTGAGCACTTTAC
pET28a-Trxlp-MBP-R	TGGTGGTGGTGGTGCTCGAGTTAGCGGGTCAGAAAGTC
pET28a-Trxlp-MBP(WSXXS)-F	ACGCCGACTGGTCCCCGGTGTCCAAACGG
pET28a-Trxlp-MBP(WSXXS)-R	CCGTTTGGACACCGGGGACCAGTCGGCGT
pET28a-Trxlp-MBP(FSXXS)-F	ACGCCGACTTTTCCCCGGTGTCCAAACGG
pET28a-Trxlp-MBP(FSXXS)-R	CCGTTTGGACACCGGGGAAAAGTCGGCGT
pET28a-Trxlp-MBP(FCXXC)-F	ACGCCGACTTTTGCCCGGTGTGCAAACGG
pET28a-Trxlp-MBP(FCXXC)-R	CCGTTTGCACACCGGGCAAAAGTCGGCGT
pET28a-ASK1-TBD-6His-F	AACTTTAAGAAGGAGATATACCATGGGCATGAGCCGACGGACCACG
pET28a-ASK1-TBD-6His-R	CAGTGGTGGTGGTGGTGGTGCTCGAGTCGCTGCCGAATTCTTGCC
pET28a-ASK1-TBD(S)-6His-F	GAGCTGCTTCTTGGACCCATCTCCTTACCTCTTGTGGATCG
pET28a-ASK1-TBD(S)-6His-R	CGATCCACAAGAGGTAAGGAGATGGGTCCAAGAAGCAGCTC
z-β-actin-F	TCGTCCACCGCAAATGCTTCTA
z-β-actin-R	CCGTCACCTTCACCGTTCCAGT
z-TNFα-F	CTGCTTCACGCTCCATAAGA
z-TNFα-R	GCCTGGTCCTGGTCATCTC
z-IL-10F	TCACGTCATGAACGAGATCC
z-IL-10R	CCTCTTGCATTTCACCATATCC
z-IL-6F	GGTGAGAGACGGAGAGATGGAT
z-IL-6R	CACGCTGGAGAAGTTGAACAG
z-IL-8F	GTCGCTGCATTGAAACAGAA
z-IL-8R	CTTAACCCATGGAGCAGAGG
z-IFN-γF	AAGATTCTCAGCTACATAATGCACACC
z-IFN-γR	ATGCTCATCAGTAGATTCTGCTCAC
